# Supplementary material for: Development of abnormalities at the neuromuscular junction in the SOD1-G93A mouse model of ALS: dysfunction then disruption of postsynaptic structure precede overt motor symptoms
Source: Front Mol Neurosci. 2023 May 19;16:1169075. doi: 10.3389/fnmol.2023.1169075 (PMC10237339; doi:10.3389/fnmol.2023.1169075)
Supplement: Supplementary file 1 [file Table_1.XLSX]

## Sheet: Median data
AChR Perimeter (um)	Age	WT Median	Interquartile Range	G93A Median	Interguartile Range	Mann-Whitney Test (P)	AChR Area	Age	WT Median	Interquartile Range	G93A Median	Interquartile Range	Mann-Whitney Test
	4	268.4	82.1	306.6	100.8	0.002		4	776.4	267.5	762.6	211	0.758			Significant
	8	369.7	109.3	380	126.2	0.808		8	913.7	266.4	930.3	288.4	0.505
	12	385.2	103.9	465.3	200.6	0.001		12	910.5	264.9	1018.1	493.6	0.001
	16	389.9	89.5	369.9	176.3	0.623		16	943.9	198.6	940	421.8	0.961
	Symptomatic (18-22)	389.6	467.2	421.4	466.7	0.447		Symptomatic (18-22)	1005.3	1151.2	1114	1293.4	0.413
Endplate Diameter (um)	Age	WT Median	Interquartile Range	G93A Median	Interguartile Range	Mann-Whitney Test	Endplate Perimeter	Age	WT Median	Interquartile Range	G93A Median	Interguartile Range	Mann-Whitney Test
	4	48.5	14.85	47.5	11	0.695		4	133.05	31.9	136.5	22.1	0.185
	8	55.9	13.4	56.4	17.3	0.525		8	159.2	32.5	162.8	37.1	0.548
	12	55.1	14.57	60.2	18.2	0.314		12	157.25	27.6	171.1	53.5	1.134
	16	55.65	13.28	53.7	9.95	0.17		16	160.85	20.8	162.5	34.22	0.816
	Symptomatic (18-22)	58.75	64.48	60.4	65.1	0.489		Symptomatic (18-22)	167.35	220.17	184	210.2	0.605
Endplate Area (um(2))	Age	WT Median	Interquartile Range	G93A Median	Interguartile Range	Mann-Whitney Test	Compactness	Age	WT Median	Interquartile Range	G93A Median	Interguartile Range	Mann-Whitney Test
	4	922.7	374.4	945.2	290.5	0.163		4	82.54	7.48	78.9	8.9	0.002
	8	1332	393	1270.3	452.4	0.903		8	76.2	14.05	74.479	9.383	0.093
	12	1241.9	348.3	1371.1	783.4	0.009		12	73.034	9.447	72.31	10.04	0.631
	16	1281.5	364.2	1283.3	617	0.527		16	72.19	8.18	75.92	6.82	0.022
	Symptomatic (18-22)	1406.8	1649.1	1518.4	1814.4	0.296		Symptomatic (18-22)	71.271	76.85	71.04	79.95	0.894
Unoccupied AChR Area (um(2))	Age	WT Median	Interquartile Range	G93A Median	Interguartile Range	Mann-Whitney Test	Number of Clusters	Age	WT Median	Interquartile Range	G93A Median	Interguartile Range	Mann-Whitney Test	Mann-Whitney Test
	4	157.9	96.9	205.5	122.3	0.001		4	1	0	1	0	Not adjusted for ties 0.673	Adjusted for ties 0.494
	8	259.1	225.9	318.1	181.3	0.338		8	1	1	1	1	Not adjusted for ties 0.590	Adjusted for ties 0.530
	12	352.7	179.6	377.2	259.1	0.144		12	1	1	2	1	Not adjusted for ties 0.791	Adjusted for ties 0.774
	16	341.9	153.5	307	156.3	0.118		16	1	1	1	1	Not adjusted for ties 0.509	Adjusted for ties 0.457
	Symptomatic (18-22)	415.4	507	399.9	572.4	0.801		Symptomatic (18-22)	2.5	4	3	5	Not adjusted for ties 0.243	Adjusted for ties 0.234
Average Area of AChR Cluster (um(2)	Age	WT Median	Interquartile Range	G93A Median	Interguartile Range	Mann-Whitney Test	Fragmentation	Age	WT Median	Interquartile Range	G93A Median	Interguartile Range	Mann-Whitney Test	Mann-Whitney Test
	4	737.6	432.9	721.6	276	0.83		4	0	0	0	0	Not adjusted for ties 0.582	Adjusted for ties 0.384
	8	855.8	393.8	752.3	492.3	0.294		8	0	0.5	0	0.5	Not adjusted for ties 0.590	Adjusted for ties 0.530
	12	656.9	526.2	755.7	565.9	0.101		12	0.5	0.5	0.5	0.5	Not adjusted for ties 0.913	Adjusted for ties 0.906
	16	783.4	553.1	691.3	526	0.438		16	0	0.5	0	0.5	Not adjusted for ties 0.509	Adjusted for ties 0.457
	Symptomatic (18-22)	452.3	815.6	383	1031.3	0.43		Symptomatic (18-22)	0.583	0.75	0.6667	0.8	Not adjusted for ties 0.238	Adjusted for ties 0.229
Fractal value (no units)	Age	WT Median	Interquartile Range	G93A Median	Interguartile Range	Mann-Whitney Test
	4	1.25	0.06	1.28	0.06	0.008
	8	1.27	0.05	1.27	0.06	0.622
	12	1.273	0.0453	1.282	0.06	0.098
	16	1.273	0.043	1.27	0.05	0.779
	Symptomatic (18-22)	1.288	1.311	1.31	1.343	0.009

## Sheet: Median Graphs
	Age	WT Median	G93A Median	Interquartile Range	Interguartile Range										Endplate Perimeter
	4	268.4	306.6	82.1	100.8										Age	WT Median	G93A Median	Interquartile Range	Interguartile Range
	8	369.7	380	109.3	126.2										4	133.05	136.5	31.9	22.1
	12	385.2	465.3	103.9	200.6										8	159.2	162.8	32.5	37.1
	16	389.9	369.9	89.5	176.3										12	157.25	171.1	27.6	53.5
	Symptomatic (18-22)	389.6	421.4	467.2	466.7										16	160.85	162.5	20.8	34.22
															Symptomatic (18-22)	167.35	184	220.17	210.2
AChR Area	Age	WT Median	G93A Median	Interquartile Range	Interquartile Range
	4	776.4	762.6	267.5	211
	8	913.7	930.3	266.4	288.4
	12	910.5	1018.1	264.9	493.6
	16	943.9	940	198.6	421.8
	Symptomatic (18-22)	1005.3	1114	1151.2	1293.4
	Endplate Diameter
	Age	WT Median	G93A Median	Interquartile Range	Interguartile Range
	4	48.5	47.5	14.85	11
	8	55.9	56.4	13.4	17.3
	12	55.1	60.2	14.57	18.2
	16	55.65	53.7	13.28	9.95
Significance	Symptomatic (18-22)	58.75	60.4	64.48	65.1
* = MW-test
	Endplate Area
	Age	WT Median	G93A Median	Interquartile Range	Interguartile Range			Compactness							Unoccupied AChR Area
	4	922.7	945.2	374.4	290.5			Age	WT Median	G93A Median	Interquartile Range	Interguartile Range			Age	WT Median	G93A Median	Interquartile Range	Interguartile Range
	8	1332	1270.3	393	452.4			4	82.54	78.9	7.48	8.9			4	157.9	205.5	96.9	122.3
	12	1241.9	1371.1	348.3	783.4			8	76.2	74.479	14.05	9.383			8	259.1	318.1	225.9	181.3
	16	1281.5	1283.3	364.2	617			12	73.034	72.31	9.447	10.04			12	352.7	377.2	179.6	259.1
	Symptomatic (18-22)	1406.8	1518.4	1649.1	1814.4			16	72.19	75.92	8.18	6.82			16	341.9	307	153.5	156.3
								Symptomatic (18-22)	71.271	71.04	76.85	79.95			Symptomatic (18-22)	415.4	399.9	507	572.4
	Number of Clusters
	Age	WT Median	G93A Median	Interquartile Range	Interguartile Range			Average Area of AChR Cluster								Fragmentation
	4	1	1	0	0			Age	WT Median	G93A Median	Interquartile Range	Interguartile Range				Age	WT Median	G93A Median	Interquartile Range	Interguartile Range
	8	1	1	1	1			4	737.6	721.6	432.9	276				4	0	0	0	0
	12	1	2	1	1			8	855.8	752.3	393.8	492.3				8	0	0	0.5	0.5
	16	1	1	1	1			12	656.9	755.7	526.2	565.9				12	0.5	0.5	0.5	0.5
	Symptomatic (18-22)	2.5	3	4	5			16	783.4	691.3	553.1	526				16	0	0	0.5	0.5
								Symptomatic (18-22)	452.3	383	815.6	1031.3				Symptomatic (18-22)	0.583	0.6667	0.75	0.8

## Sheet: Median-F test P values
		Age (wk)
Parameter	Test comparison	4	8	12	16	Symp
	P-value (F-test)	0.256	0.0689	<0.005	0.218	0.111			Significant
AChR Perimeter	P-value (Kruskal Wallis Test)	<0.005	0.805	<0.005	0.619	0.446			Trend/Maintained
	P-value (median)	0.002	0.808	0.001	0.623	0.447
	P-value (F-test)	0.07	0.146	<0.005	<0.005	<0.005
AChR area	P-value (Kruskal Wallis Test)	0.756	0.503	<0.005	0.957	0.411
	P-value (median)	0.758	0.505	0.001	0.961	0.413
	P-value (F-test)	0.113	0.126	0.074	0.18	0.051
End-plate diameter	P-value (Kruskal Wallis Test)	0.693	0.523	0.313	0.168	0.488
	P-value (median)	0.695	0.525	0.314	0.17	0.489
	P-value (F-test)	0.055	0.09	0.146	0.955	0.261
Endplate Perimeter	P-value (Kruskal Wallis Test)	0.184	0.546	0.133	0.812	0.603
	P-value (median)	0.185	0.548	1.134	0.816	0.605
	P-value (F-test)	0.24	0.183	<0.005	0.057	0.114
Endplate Area	P-value (Kruskal Wallis Test)	0.162	0.901	0.009	0.523	0.294
	P-value (median)	0.163	0.903	0.009	0.527	0.296
	P-value (F-test)	0.172	0.653	0.1	0.424	<0.005
Compactness	P-value (Kruskal Wallis Test)	<0.005	0.092	0.629	0.022	0.891
	P-value (median)	0.002	0.093	0.631	0.022	0.894
	P-value (F-test)	0.409	0.872	0.03	0.731	0.19
Unoccupied AChR Area	P-value (Kruskal Wallis Test)	<0.005	0.336	0.142	0.117	0.799
	P-value (median)	0.001	0.338	0.144	0.118	0.801
	P-value (F-test)	0.095	0.138	0.021	<0.005	<0.005
Number of Clusters	P-value (Kruskal Wallis Test)	0.491	0.528	0.771	0.453	0.232
	P-value (median)	0.494	0.53	0.774	0.457	0.234
	P-value (F-test)	0.641	0.697	0.418	0.442	<0.005
Average AChR area/cluster	P-value (Kruskal Wallis Test)	0.828	0.293	0.101	0.399	0.436
	P-value (median)	0.83	0.294	0.101	0.438	0.43
	P-value (F-test)	0.137	0.76	0.916	0.565	0.67
Fragmentation	P-value (Kruskal Wallis Test)	0.581	0.528	0.904	0.453	0.221
	P-value (median)	0.384	0.53	0.906	0.457	0.457
	P-value (F-test)	0.646	0.551	0.046	0.383	0.003
Fractal Analysis of Perimeter	P-value (Kruskal Wallis Test)	0.008	0.619	0.098	0.774	0.004
	P-value (median)	0.008	0.622	0.098	0.779	0.004
